# Supplementary material for: AdamiForge: a modular reverse genetics tool for human adenovirus type 12 (HAdV-A12)
Source: Microbiol Spectr. 2026 May 21;14(7):e00696-26. doi: 10.1128/spectrum.00696-26 (PMC13340337; doi:10.1128/spectrum.00696-26)
Supplement: Table S1 — Primer list and PCR thermal protocols. [file spectrum.00696-26-s0002.xlsx]

## Sheet: Feuil1
Primer List for block PCR-amplification
Block	Forward Primer	Reverse Primer	Pre-amplification (C°)	Amplification (C°)	Amplicon size (bp)
Block 1	ATCGATACCTATCTAATAATATACCTTATACTGGAC	ATCGATACCTAGCTCCACCCACTTAC	60	65	3316
Block 2	ATCGATAAGTGGGTGGAGCTAGGTGG	ATCGATATTGCTCAGCTTCCTGGTACTT	67	70	6205
Block 3	ATCGATAAGTACCAGGAAGCTGAGCAATG	ATCGATAAGGAAAATAAGACGAACACTGGT	65	68	7358
Block 4	ATCGATTACTGGTACTATGACTGTTTTATGC	ATCGATAAGCTTGTACTCCAATGAGCTAAT	63	67	4396
Block 5	ATCGATTAGCTCATTGGAGTACAAGCTT	ATCGATTCACTTTTCCCGCCTGTTGA	65	68	4422
Block 6	ATCGATTCAACAGGCGGGAAAAGTG	ATCGATATGTATTTTCAGATTTCCGGTAAGTAA	62	66	3644
Block 7	ATCGATACTTACCGGAAATCTGAAAATAC	ATCGATACCTATCTAATAATATACCTTATACTGGAC	60	65	4929
Thermal protocol
Step	Temp (C°)	Time
Initial Denaturation	98	30 sec
Denaturation	98	10 sec	Pre-amplification 10 cyles
Annealing	60-67	30 sec
Extension	72	9 min
Denaturation	98	10 sec	Amplification 25 cycles
Annealing	65-70	30 sec
Extension	72	9 min
Final Extension	72	9 min
Hold	4	/
Primer list for mutant construction
	Forward Primer	Reverse Primer	Construction
GFP insert	TGCTGGCCATTGCGGCCGCCTTGTACAG	GGATTAAATAATGGTGAGCAAGGGCGAG	AF5 GFP-DBP
WT backbone (5)	TGCTCACCATTATTTAATCCTAGGCAAAGAAACACATG	GGCGGCCGCAATGGCCAGCAATCAGCAC
Flag insert	CTGCGGCCGCCTTGTCATCGTCATCCTTG	GGATTAAATAATGGACTACAAAGACCATG	AF5 FLAG-DBP
WT backbone (5)	TGTAGTCCATTATTTAATCCTAGGCAAAGAAACACATG	CGATGACAAGGCGGCCGCAGCCAGCAATCAGCACTCAC
